# Supplementary material for: The Impact of Chronic Mild Stress and Agomelatine Treatment on the Expression Level and Methylation Status of Genes Involved in Tryptophan Catabolic Pathway in PBMCs and Brain Structures
Source: Genes (Basel). 2020 Sep 18;11(9):1093. doi: 10.3390/genes11091093 (PMC7563711; doi:10.3390/genes11091093)
Supplement: Supplementary file 1 [file genes-11-01093-s001.zip]

Archive with 6 entries (6 files):
- Supplementary Figure 1.tif
- Supplementary Figure 2.tif
- Supplementary Figure 3.tif
- Supplementary Figure 4.tif
- Supplementary Figure_description.docx
- Supplementary tables.docx
